# Supplementary material for: Propofol-based total intravenous anesthesia is associated with better survival than desflurane anesthesia in glioblastoma surgery
Source: PLoS One. 2021 Aug 5;16(8):e0255627. doi: 10.1371/journal.pone.0255627 (PMC8341516; doi:10.1371/journal.pone.0255627)
Supplement: S1 Data — (XLSX) [file pone.0255627.s001.xlsx]

## Sheet: 工作表1
anesthesia type	survival	recurrence	surgery date
2	0	1	200801
2	0	1	200802
2	0	1	200808
2	0	1	200808
1	0	1	200810
1	1	0	200810
1	1	0	200810
1	0	1	200810
2	0	1	200906
2	0	1	200903
1	0	1	200905
2	0	1	200906
2	0	1	200906
1	0	1	200910
1	0	1	200910
1	0	1	201001
2	0	1	201001
1	0	1	201002
2	0	1	201003
1	0	1	201003
1	0	1	201003
1	0	1	201006
2	0	1	201004
1	0	1	201005
1	0	1	201006
2	1	0	201006
1	0	1	201008
2	0	1	201009
2	0	1	201010
2	0	1	201010
2	0	1	201010
1	1	0	201010
2	0	1	201010
2	0	1	201102
2	0	1	201102
2	0	1	201103
1	0	1	201104
1	1	0	201107
2	0	1	201108
1	0	1	201108
2	0	1	201109
1	0	1	201109
2	0	1	201110
1	0	1	201110
1	0	1	201110
2	0	1	201202
1	0	1	201202
1	0	1	201203
2	0	1	201209
1	0	1	201210
2	0	1	201210
1	1	0	201211
2	0	1	201302
2	0	1	201304
1	0	1	201304
1	0	1	201306
1	0	1	201306
2	0	1	201307
1	1	0	201309
2	0	1	201308
2	0	1	201311
1	0	1	201312
2	0	1	201312
1	0	1	201312
2	0	1	201312
2	0	1	201312
1	1	0	201402
1	0	1	201405
2	0	1	201406
1	0	1	201407
2	0	1	201406
1	1	0	201409
1	0	1	201409
2	0	1	201412
1	0	1	201501
2	0	1	201502
2	0	1	201503
1	0	1	201504
2	0	1	201506
2	0	1	201507
2	1	0	201510
1	0	1	201511
1	1	1	201601
1	0	1	201601
1	0	1	201604
1	0	1	201604
1	0	1	201604
2	0	1	201612
2	0	1	201612
2	0	1	201702
2	1	1	201703
1	1	0	201704
1	1	1	201705
1	0	1	201708
1	0	1	201710
2	0	1	201710
2	0	1	201712
1	1	1	201805
2	1	1	201806
2	1	1	201806
1	1	1	201807
1	1	1	201809
1	1	1	201810
